# Supplementary material for: Sex as a risk factor regarding presbyopia in the rhesus monkey
Source: PLoS One. 2024 Apr 18;19(4):e0300476. doi: 10.1371/journal.pone.0300476 (PMC11025728; doi:10.1371/journal.pone.0300476)
Supplement: S1 Data — (XLSX) [file pone.0300476.s001.xlsx]

## Sheet: Sheet1
Female	Female		Male	Male		Female CR	Female CR		Male CR	Male CR		Female CON	Female CON		Male CON	Male CON
Age	Accommodation		Age	Accommodation		Age	Accommodation		Age	Accommodation		Age	Accommodation		Age	Accommodation
8	16.32		11	9.85		10	13.63		14	10.55		8	16.32		11	9.85
8	20.17		14	21.92		10	16.12		14	19.78		8	20.17		14	21.92
8	23.05		14	22		10	18.95		14	20.25		8	23.05		14	22
8	26.5		14	24.35		10	27.7		14	21.1		8	26.5		14	24.35
8	28.73		15	14.49		10	32.6		15	12		8	28.73		15	14.49
9	13.75		15	15.5		11	16.5		15	16.3		9	13.75		15	15.5
10	24.7		15	17.3		11	32.33		15	16.55		10	24.7		15	17.3
10	25.1		15	18.75		14	17.2		15	18.13		10	25.1		15	18.75
10	27.77		15	19.13		14	24.98		15	21.1		10	27.77		15	19.13
10	28.4		15	19.73		15	10.4		15	24.2		10	28.4		15	19.73
10	29.25		15	21		15	17.3		15	29.8		10	29.25		15	21
11	34.65		15	23.9		15	17.95		16	12.9		11	34.65		15	23.9
13	25.6		16	9.25		15	20.98		17	12.05		13	25.6		16	9.25
14	23.53		17	13		16	13.73		17	21		14	23.53		17	13
15	11.1		17	13		16	19.63		18	12		15	11.1		17	13
15	15.2		17	14.68		22	10.6		18	15.1		15	15.2		17	14.68
15	16.5		17	15.15		27	1.15		28	8.05		15	16.5		17	15.15
15	17.76		18	14.55		27	1.37		28	13.17		15	17.76		18	14.55
15	26		20	7.6		28	2.05		30	0.6		15	26		20	7.6
15	34.13		27	8		29	-1.58		31	-1.8		15	34.13		27	8
16	15.7		28	-1.05					31	0.2		16	15.7		28	-1.05
16	24.77		28	3.9					32	-17.25		16	24.77		28	3.9
20	8.55		28	6.07					36	-2.87		20	8.55		28	6.07
21	12.95		28	10.43								21	12.95		28	10.43
21	14.95		30	0.15								21	14.95		30	0.15
24	5		32	7.25								24	5		32	7.25
24	8.8		14	10.55								24	8.8
27	3.02		14	19.78								27	3.02
10	13.63		14	20.25
10	16.12		14	21.1
10	18.95		15	12
10	27.7		15	16.3
10	32.6		15	16.55
11	16.5		15	18.13
11	32.33		15	21.1
14	17.2		15	24.2
14	24.98		15	29.8
15	10.4		16	12.9
15	17.3		17	12.05
15	17.95		17	21
15	20.98		18	12
16	13.73		18	15.1
16	19.63		28	8.05
22	10.6		28	13.17
27	1.15		30	0.6
27	1.37		31	-1.8
28	2.05		31	0.2
29	-1.58		32	-17.25
			36	-2.87
